# Supplementary material for: Stated preferences of adolescents and young adults for sexual and reproductive health services in Africa: a systematic review
Source: Sex Reprod Health Matters. 2025 Jul 2;33(1):2520682. doi: 10.1080/26410397.2025.2520682 (PMC12320262; doi:10.1080/26410397.2025.2520682)
Supplement: Supplementary file 3. Quality appraisal. [file ZRHM_A_2520682_SM6049.xlsx]

## Sheet: ISPOR Checklist
No	Author	Title	Year	1. Research question	2. Attribute and level	3. Construction of tasks	4. Experimental design	5. Preference elicitation	6. Instrumental design	7. Data collection	8. Statistical analysis	9. Results and conclusion	10. Study presentation	Total score	Percent
1	Chetty-Makkan, Candice et al.	Youth Preferences for HIV Testing in South Africa: Findings from the Youth Action for Health (YA4H) Study Using a Discrete Choice Experiment	2020	3	3	2	3	2	3	3	1	3	3	26	86.6667
2	Eshun-Wilson, Akama et al.	Adolescent and young adult preferences for financial incentives to support adherence to antiretroviral therapy in Kenya: a mixed methods study	2022	3	3	1	3	2	1	3	3	3	3	25	83.3333
3	Galárraga, Kuo et al.	iSAY (incentives for South African youth): Stated preferences of young people living with HIV	2020	3	3	3	3	3	3	3	2	3	3	29	96.6667
4	Indravudh, Sib et al.	‘I will choose when to test, where I want to test’: investigating young people’s preferences for HIV self-testing in Malawi and Zimbabwe	2017	3	3	3	3	3	3	3	1	3	2	27	90
5	Indravudh, Sib et al.	‘I will choose when to test, where I want to test’: investigating young people’s preferences for HIV self-testing in Malawi and Zimbabwe	2017	3	3	3	3	3	3	3	1	3	2	27	90
6	Little, Flomen et al.	HIV Pre‑exposure Prophylaxis Implant Stated Preferences and Priorities: Results of a Discrete Choice Experiment Among Women and Adolescent Girls in Gauteng Province, South Africa	2022	2	1	3	2	3	3	3	3	3	2	25	83.3333
7	Michaels-Igbokwe, Lagarde et al.	Designing a package of sexual and reproductive health and HIV outreach services to meet the heterogeneous preferences of young people in Malawi: results from a discrete choice experiment	2015	3	3	3	3	2	3	3	2	2	3	27	90
8	Minnis, Atujuna et al.	Preferences for long-acting Pre-Exposure Prophylaxis (PrEP) for HIV prevention among South African youth: results of a discrete choice experiment	2020	3	3	2	2	3	2	3	2	3	3	26	86.6667
9	Minnis, Browne et al.	Young Women’s Stated Preferences for Biomedical HIV Prevention: Results of a Discrete Choice Experiment in Kenya and South Africa	2019	2	3	3	2	3	3	3	2	3	3	27	90
10	Minnis, Browne et al.	Young Women’s Stated Preferences for Biomedical HIV Prevention: Results of a Discrete Choice Experiment in Kenya and South Africa	2019	2	3	3	2	3	3	3	2	3	3	27	90
11	Montgomery, Browne et al.	Long-acting injection and implant preferences and trade-offs for HIV prevention among South African male youth	2021	3	3	2	0	3	2	2	3	3	2	23	76.6667
12	Ong, Nwaozuru et al.	Designing HIV testing and self-testing services for young people in Nigeria: A discrete choice experiment	2021	3	2	3	2	2	3	2	2	3	3	25	83.3333
13	Ong, Nwaozuru et al.	Designing HIV testing and self-testing services for young people in Nigeria: A discrete choice experiment	2021	3	2	3	2	2	3	2	2	3	3	25	83.3333
14	Quaife, Eakle et al	Divergent Preferences for HIV Prevention: A Discrete Choice Experiment for Multipurpose HIV Prevention Products in South Africa	2018	2	2	3	3	2	3	2	2	3	3	25	83.3333
15	Strauss, George et al.	Determining Preferences Related to HIV Counselling and Testing Services Among High School Learners in KwaZulu-Natal: A Discrete Choice Experiment	2016	3	3	2	3	3	2	3	1	3	3	26	86.6667
16	Arije, Madan et al.	Preferences in adolescents and young people’s sexual and reproductive health services in Nigeria: a discrete choice experiment	2024	3	3	3	3	3	3	3	2	3	3	29	96.6667
17	Browne, E. N., et al.	Incorporating end-users’ voices into the development of an implant for HIV prevention: a discrete choice experiment in South Africa and Zimbabwe	2023	3	3	3	2	3	3	2	1	3	3	26	86.6667
18	Browne, E. N., et al.	Incorporating end-users’ voices into the development of an implant for HIV prevention: a discrete choice experiment in South Africa and Zimbabwe	2023	3	3	3	2	3	3	2	1	3	3	26	86.6667
19	Govathson, C., et al.	Understanding school-going adolescent’s preferences for accessing HIV and contraceptive care: fndings from a discrete choice experiment among learners in Gauteng, South Africa	2023	2	3	3	3	3	3	3	2	3	2	27	90
20	Little, Kristen M., et al.	Preferences for Long‑Acting PrEP Products Among Women and Girls: A Quantitative Survey and Discrete Choice Experiment in Eswatini, Kenya, and South Africa	2024	3	3	3	3	2	2	3	3	3	3	28	93.3333
	Total			55	55	54	49	53	54	54	38	59	55

## Sheet: Prefs Checklist
No	Author	Title	Year	1. Purpose	2. Respondents	3. Explanation	4. Finding	5. Significance	Total	Percentage
1	Chetty-Makkan, Candice et al.	Youth Preferences for HIV Testing in South Africa: Findings from the Youth Action for Health (YA4H) Study Using a Discrete Choice Experiment	2020	1	1	1	1	1	5	100
2	Eshun-Wilson, Akama et al.	Adolescent and young adult preferences for financial incentives to support adherence to antiretroviral therapy in Kenya: a mixed methods study	2022	1	1	0	1	1	4	80
3	Galárraga, Kuo et al.	iSAY (incentives for South African youth): Stated preferences of young people living with HIV	2020	1	1	1	1	1	5	100
4	Indravudh, Sib et al.	‘I will choose when to test, where I want to test’: investigating young people’s preferences for HIV self-testing in Malawi and Zimbabwe	2017	1	1	1	0	1	4	80
5	Indravudh, Sib et al.	‘I will choose when to test, where I want to test’: investigating young people’s preferences for HIV self-testing in Malawi and Zimbabwe	2017	1	1	1	0	1	4	80
6	Little, Flomen et al.	HIV Pre‑exposure Prophylaxis Implant Stated Preferences and Priorities: Results of a Discrete Choice Experiment Among Women and Adolescent Girls in Gauteng Province, South Africa	2022	1	1	0	1	1	4	80
7	Michaels-Igbokwe, Lagarde et al.	Designing a package of sexual and reproductive health and HIV outreach services to meet the heterogeneous preferences of young people in Malawi: results from a discrete choice experiment	2015	1	1	1	1	1	5	100
8	Minnis, Atujuna et al.	Preferences for long-acting Pre-Exposure Prophylaxis (PrEP) for HIV prevention among South African youth: results of a discrete choice experiment	2020	1	1	1	1	1	5	100
9	Minnis, Browne et al.	Young Women’s Stated Preferences for Biomedical HIV Prevention: Results of a Discrete Choice Experiment in Kenya and South Africa	2019	1	1	1	1	1	5	100
10	Minnis, Browne et al.	Young Women’s Stated Preferences for Biomedical HIV Prevention: Results of a Discrete Choice Experiment in Kenya and South Africa	2019	1	1	1	1	1	5	100
11	Montgomery, Browne et al.	Long-acting injection and implant preferences and trade-offs for HIV prevention among South African male youth	2021	1	1	1	0	1	4	80
12	Ong, Nwaozuru et al.	Designing HIV testing and self-testing services for young people in Nigeria: A discrete choice experiment	2021	1	1	1	1	1	5	100
13	Ong, Nwaozuru et al.	Designing HIV testing and self-testing services for young people in Nigeria: A discrete choice experiment	2021	1	1	1	1	1	5	100
14	Quaife, Eakle et al	Divergent Preferences for HIV Prevention: A Discrete Choice Experiment for Multipurpose HIV Prevention Products in South Africa	2018	1	1	1	1	1	5	100
15	Strauss, George et al.	Determining Preferences Related to HIV Counselling and Testing Services Among High School Learners in KwaZulu-Natal: A Discrete Choice Experiment	2016	1	1	1	0	1	4	80
16	Arije, Madan et al.	Preferences in adolescents and young people’s sexual and reproductive health services in Nigeria: a discrete choice experiment	2024	1	1	1	1	1	5	100
17	Browne, E. N., et al.	Incorporating end-users’ voices into the development of an implant for HIV prevention: a discrete choice experiment in South Africa and Zimbabwe	2023	1	1	1	0	1	4	80
18	Browne, E. N., et al.	Incorporating end-users’ voices into the development of an implant for HIV prevention: a discrete choice experiment in South Africa and Zimbabwe	2023	1	1	1	0	1	4	80
19	Govathson, C., et al.	Understanding school-going adolescent’s preferences for accessing HIV and contraceptive care: fndings from a discrete choice experiment among learners in Gauteng, South Africa	2023	1	1	1	1	1	5	100
20	Little, Kristen M., et al.	Preferences for Long‑Acting PrEP Products Among Women and Girls: A Quantitative Survey and Discrete Choice Experiment in Eswatini, Kenya, and South Africa	2024	1	1	1	0	1	4	80
		Total		20	20	18	13	20
